# Supplementary material for: Perfluorooctanoic acid (PFOA), perfluorooctane sulfonic acid (PFOS), and perfluorononanoic acid (PFNA) increase triglyceride levels and decrease cholesterogenic gene expression in human HepaRG liver cells
Source: Arch Toxicol. 2020 Jun 25;94(9):3137–55. doi: 10.1007/s00204-020-02808-0 (PMC7415755; doi:10.1007/s00204-020-02808-0)
Supplement: Supplementary file 2 — Supplementary file2 (XLSX 83 kb) [file 204_2020_2808_MOESM2_ESM.xlsx]

## Sheet: significant genes
PFOA_24_up		PFOA_24_down			PFOS_24_up		PFOS_24_down			PFNA_24_up		PFNA_24_down
56	fold change up	42	fold change	fold change down	47	fold change up	106	fold change	fold change down	476	fold change up	548	fold change	fold change down		NA: no gene ID assigned (101929323_at)
LINC01093	2.09277	LOC100129046	0.545647	1.83269	TMEM178B	1.54804	LOC100507389	0.478387	2.09036	SNHG8	1.78922	TMPO-AS1	0.417107	2.39747
CLGN	1.59381	WASIR2	0.581937	1.7184	LOC101929709	1.74468	AASS	0.624394	1.60155	FAM86JP	3.10819	LOC100129046	0.413212	2.42007
CEBPG	1.77716	AASS	0.551559	1.81304	CLGN	1.66302	LOC101927505	0.547564	1.82627	LOC100126784	1.87007	LOC100129518	0.273263	3.65948
TXNIP	1.6392	ADH1A	0.435752	2.29488	SLC27A2	1.67754	LOC101928584	0.183752	5.44211	CECR7	1.69475	TROAP	0.520371	1.92171
SLC27A2	2.09022	ADH4	0.468506	2.13445	TRIM31	2.41094	NA	0.534443	1.87111	SH2B3	1.63731	LOC100506100	0.474147	2.10905
TRIM31	2.36578	CPS1	0.582052	1.71806	SDSL	1.63356	PRG4	0.6515	1.53492	MAN1B1-AS1	1.72001	LINC00844	0.22194	4.50571
ALPK2	1.78429	BRINP1	0.599024	1.66938	ALPK2	1.76042	EBP	0.655067	1.52656	MIR3189	4.10016	SMLR1	0.473031	2.11403
PLIN2	2.32717	DIO1	0.508544	1.9664	PLIN2	1.70897	GADD45G	0.657835	1.52014	LINC01133	3.2129	SMC4	0.549339	1.82037
C4orf32	1.62526	ABAT	0.582621	1.71638	CYP2B6	2.09483	PRSS23	0.65313	1.53109	SLC16A1-AS1	2.07532	ABCC9	0.663204	1.50783
CPT1A	1.77034	F13B	0.645233	1.54983	CYP2B7P	1.87237	PGLYRP2	0.484946	2.06209	LOC100506548	1.75976	HS1BP3-IT1	0.463118	2.15928
CPT2	1.56085	FMO5	0.625051	1.59987	CYP2C8	1.52109	ADH1A	0.38102	2.62453	LOC100507217	1.69284	KIF20A	0.297357	3.36296
CYP2B7P	2.08274	G6PC	0.57944	1.7258	CYP3A4	2.28682	ADH4	0.291951	3.42523	FARSB	1.79727	PLXNC1	0.591289	1.69122
CYP2J2	1.59233	ANKRD1	0.640473	1.56135	DEFB1	1.59311	ADH6	0.612917	1.63154	MBNL2	1.6617	AASS	0.303258	3.29752
CYP3A4	1.70336	SERPIND1	0.635285	1.5741	DUSP9	1.69142	CPM	0.643529	1.55393	LHFPL2	1.88197	PDZK1IP1	0.661053	1.51274
CYP4A11	2.28053	HSD17B13	0.587265	1.70281	ELF3	2.03655	CPS1	0.487796	2.05004	NA	2.09826	CDK2	0.608535	1.64329
ELF3	1.68576	CXCL10	0.496904	2.01246	ERICH5	1.66063	HFE2	0.601846	1.66156	LOC101929709	1.75909	HNF4A-AS1	0.304321	3.286
SLC16A13	1.81322	AQP9	0.644107	1.55254	ALAS1	1.80021	CYP2E1	0.353727	2.82704	RCAN2	1.59069	LOC101927505	0.386111	2.58993
ERICH5	1.59478	ARG1	0.500098	1.99961	GPR116	1.87496	DAB1	0.520297	1.92198	ABCC4	1.69605	LOC101928584	0.204208	4.89697
ACSL1	1.5195	SLC22A10	0.256503	3.89859	SLC7A11	2.16396	BRINP1	0.495651	2.01755	ARIH2	1.56056	LOC101928858	0.504543	1.98199
SLC7A11	2.18966	ART4	0.599861	1.66705	PHGDH	1.99151	DBP	0.564183	1.77248	TIMM44	1.87017	MPZL2	0.596993	1.67506
SLC25A30	1.50903	OTC	0.55477	1.80255	PSAT1	1.78158	CDC20B	0.535165	1.86858	TRIM38	1.76777	GLYAT	0.36433	2.74476
GALT	1.62147	HAO2	0.602677	1.65926	IGFBP6	2.20919	DIO1	0.455692	2.19446	CLGN	4.39531	CDK2AP2	0.539953	1.85201
GARS	1.58394	CYP39A1	0.640046	1.56239	KRT4	2.10069	AFM	0.496938	2.01232	MYBBP1A	1.56469	CDKN2C	0.327129	3.05689
PHGDH	1.86559	PKLR	0.495286	2.01904	RND3	1.92217	ABAT	0.504771	1.9811	NOP56	1.61259	ABCA8	0.434324	2.30243
FGF21	5.64166	RNF125	0.652496	1.53258	MARS	1.66609	RANBP3L	0.498404	2.00641	CEBPG	3.95859	TUBB4B	0.610933	1.63684
SULT1B1	1.53501	PID1	0.602174	1.66065	ASNS	3.3045	F11	0.665803	1.50195	RBCK1	1.70075	PIAS3	0.600533	1.66519
CYP4A22	2.32825	ACSS2	0.621337	1.60943	PCK1	3.91178	F13B	0.635924	1.57251	POLR3C	1.69932	NDC80	0.413823	2.41649
PSAT1	1.99486	HEG1	0.631933	1.58245	PDK4	1.86194	FASN	0.556886	1.7957	TXNIP	1.59283	SEMA4B	0.575913	1.73637
HADHA	1.64161	GBA3	0.64942	1.53984	GPRC5B	2.22392	CYB561A3	0.661782	1.51107	SLC17A3	3.24929	AGPAT1	0.623179	1.60467
HADHB	1.64241	TP53INP2	0.625493	1.59874	PLIN1	1.77742	FDPS	0.548766	1.82227	RPP40	1.88123	CEL	0.510889	1.95737
HMGCS2	1.53814	PROL1	0.55208	1.81133	FLVCR2	1.54937	ALDOB	0.641901	1.55787	WDR3	1.63917	IFITM2	0.664414	1.50509
HMOX1	1.66421	SLC6A1	0.504396	1.98257	RARRES1	2.41347	FMO5	0.501809	1.99279	PPARGC1A	1.55609	CENPA	0.507887	1.96894
IFRD1	1.55761	SPP2	0.415746	2.40532	SLC1A4	1.72333	CASP14	0.260599	3.83731	GADD45G	1.83001	SLCO1B1	0.509264	1.96362
ITPKA	1.64705	SNORD49B	0.494156	2.02365	SLC1A5	1.60439	ALPP	0.49615	2.01552	SLC27A2	1.80652	ST6GALNAC2	0.616958	1.62086
RND3	1.5885	THRSP	0.306072	3.26721	SLC3A2	1.52419	G6PC	0.345912	2.89091	LIAS	1.78913	SPAG5	0.360731	2.77215
LTBP1	1.78108	TLR4	0.642743	1.55583	SLC7A1	1.69661	FETUB	0.526085	1.90083	DUS4L	1.98475	CENPE	0.423239	2.36273
ASNS	3.28604	TUBB2A	0.44147	2.26516	SLCO2A1	1.66363	GPD1	0.459902	2.17438	TRIM31	5.59713	EBP	0.462135	2.16387
PCK1	3.54052	HULC	0.635967	1.57241	SOX9	1.51151	RGCC	0.506219	1.97543	CDC42EP1	2.13621	FAXDC2	0.487438	2.05154
ANGPTL4	3.28442	UGT2B10	0.385081	2.59686	PLIN4	1.72427	SERPIND1	0.532116	1.87929	DUSP10	1.59776	NMU	0.468791	2.13314
PDK4	3.28488	ABCB11	0.495747	2.01716	CHAC1	5.2744	HMGCR	0.562239	1.7786	XPOT	3.65768	CFHR4	0.486877	2.05391
PLIN1	3.49609	TNFSF10	0.664611	1.50464	KLF11	1.64871	HMGCS1	0.422808	2.36514	DUSP12	2.18249	CFHR3	0.301672	3.31485
POR	1.57936	SYT7	0.584985	1.70945	CREB3L3	1.88935	APBA1	0.49346	2.02651	EXOSC8	1.50124	ACOT2	0.657875	1.52004
LYRM1	1.52102				YARS	1.67081	HPGD	0.65547	1.52562	SDSL	2.02443	SLC38A3	0.613163	1.63089
RARRES1	2.13873				SERPINA6	1.73923	APOA2	0.581836	1.7187	FMNL2	1.71918	KDELR3	0.425994	2.34745
SLCO2A1	1.77175				DCLK1	1.70516	IDI1	0.656045	1.52429	EPB41L4A-AS1	2.06201	SNRNP35	0.573146	1.74476
PLIN4	2.05957				GPR56	1.97467	HSD17B13	0.522016	1.91565	ALPK2	2.75828	PRSS23	0.390023	2.56395
CHAC1	5.2076				ABCG2	1.58828	CXCL10	0.407634	2.45318	TSEN15	2.51864	ZWINT	0.399066	2.50585
LRRC31	2.1081						INSIG1	0.431972	2.31497	FAM129A	5.90696	C14orf1	0.544	1.83824
SH3BGRL2	1.66149						AQP9	0.579657	1.72516	SFXN4	1.64884	PRKCDBP	0.617738	1.61881
INHBE	1.94408						ITGB8	0.632061	1.58213	C12orf45	1.77755	NXPH4	0.643978	1.55285
KLF11	2.14565						KDR	0.61199	1.63401	SLC15A4	1.60473	CHN2	0.623142	1.60477
CREB3L3	2.35868						ARG1	0.420512	2.37805	PLIN2	3.01485	PXMP4	0.571393	1.75011
YARS	1.76348						SLC22A25	0.536	1.86567	ZSWIM7	1.57348	SLCO2B1	0.52015	1.92252
PEX11A	1.63138						SLC22A10	0.274985	3.63657	NR2C2AP	1.8483	MTFR2	0.50892	1.96494
DCLK1	1.53287						GBP7	0.418006	2.39231	PLK3	1.88322	PIK3IP1	0.471571	2.12057
GPR56	1.98977						LDLR	0.662392	1.50968	ARL8A	1.69841	CYGB	0.620623	1.61128
							FADS1	0.658852	1.51779	TYW5	1.58937	PGLYRP2	0.323352	3.09261
							ACAT2	0.505953	1.97647	CCDC58	1.52056	OSBPL5	0.605555	1.65138
							LSS	0.572741	1.74599	C4orf32	2.1855	C1QTNF1	0.515376	1.94033
							ART4	0.652181	1.53332	JMY	1.96797	ATG4A	0.643954	1.55291
							MGP	0.559753	1.7865	TMEM171	1.71784	DHRS1	0.50676	1.97332
							MVD	0.49354	2.02618	NCOA7	1.79624	CKS2	0.456557	2.19031
							TNFRSF11B	0.637808	1.56787	CPT1A	1.51214	LRG1	0.652202	1.53327
							OTC	0.521519	1.91748	DOCK11	1.87348	CLRN3	0.421895	2.37026
							G0S2	0.451082	2.21689	SRXN1	2.10698	ERP27	0.358188	2.79183
							MLXIPL	0.584383	1.71121	C15orf65	1.81874	ADSSL1	0.614772	1.62662
							HAO2	0.535811	1.86633	TRIM16L	1.9075	ACSM2A	0.404755	2.47063
							PKLR	0.316551	3.15904	CSTA	2.57745	ADH1A	0.205493	4.86635
							PID1	0.579412	1.72589	FAM98C	1.50739	ADH1B	0.1903	5.25485
							PLCXD1	0.5435	1.83993	CTH	2.94394	TNFAIP8L1	0.55882	1.78948
							ACSS2	0.490501	2.03873	RNF187	2.04851	ADH4	0.0823162	12.1483
							HEG1	0.57785	1.73055	SIK1	3.24008	ADH6	0.433958	2.30437
							ARRDC3	0.58735	1.70256	YDJC	1.5636	SLC31A2	0.520521	1.92115
							GPAM	0.599835	1.66713	PPM1L	1.88563	GLYCTK	0.527426	1.896
							TP53INP2	0.475062	2.10499	CREBRF	1.57614	STARD4	0.517297	1.93313
							PROL1	0.549523	1.81976	CYP2A6	1.72884	CPM	0.573922	1.7424
							S100A8	0.425436	2.35053	CYP2B7P	4.51407	CPN1	0.428298	2.33482
							SAT1	0.615932	1.62355	FAM84B	2.69718	CPS1	0.261571	3.82306
							MSMO1	0.648219	1.54269	CYP3A4	1.74153	DBH-AS1	0.487021	2.0533
							SC5D	0.569296	1.75655	TTLL11	1.84932	CRP	0.380695	2.62677
							ALDH8A1	0.514244	1.9446	TTC39B	1.9152	SESN3	0.598386	1.67116
							SLC2A2	0.606549	1.64867	TRMT10B	1.77454	AMDHD1	0.553392	1.80704
							SLC6A1	0.383187	2.60969	SLFN5	3.85781	KIF18B	0.44978	2.22331
							SLC22A1	0.609241	1.64139	DBN1	1.59079	SPC24	0.385294	2.59542
							SPP2	0.524689	1.90589	GADD45A	2.02299	HFE2	0.300957	3.32274
							STC1	0.529185	1.8897	DDIT3	5.52193	KLB	0.468375	2.13504
							SERPINA7	0.660011	1.51513	QSOX2	1.58347	SH3RF2	0.653289	1.53072
							THRSP	0.183965	5.43583	GLIS3	1.60212	SLC2A12	0.289225	3.45752
							TM7SF2	0.563738	1.77387	AARS	3.15234	CYP1B1	0.638084	1.56719
							LOC728040	0.564526	1.7714	DKC1	1.94614	LOC154761	0.452394	2.21046
							TUBB2A	0.47329	2.11287	DLG3	1.60202	ATP6V0E2	0.5637	1.77399
							LINC00460	0.643456	1.55411	DPH2	1.83969	CYP2E1	0.108828	9.18877
							ABCC6P2	0.479507	2.08547	JAG1	2.01709	ESCO2	0.44365	2.25403
							UGT2B7	0.601286	1.6631	DUSP5	2.41177	CYP7A1	0.120172	8.32139
							ELOVL6	0.548682	1.82255	E2F5	2.22638	CYP8B1	0.22499	4.44464
							PPP1R3B	0.572557	1.74655	FAM86A	1.76877	CYP27A1	0.561552	1.78078
							MCTP1	0.655914	1.52459	EPHA2	1.58862	SLC5A12	0.453171	2.20667
							ACSF2	0.638648	1.56581	EIF4EBP1	3.57709	DAB1	0.545964	1.83162
							NR0B2	0.568254	1.75978	EIF5	1.69875	DAO	0.370447	2.69944
							DGAT2	0.606396	1.64909	ELF3	2.30959	BRINP1	0.468787	2.13317
							RUNX2	0.514109	1.94511	RPL22L1	1.58935	DBP	0.601473	1.66259
							TNFSF10	0.553532	1.80658	PLD6	1.67866	DCK	0.583908	1.7126
							STK19	0.620824	1.61076	TMEM154	1.61266	OXER1	0.509728	1.96183
							SYT7	0.531854	1.88022	STK32A	4.87973	CDC20B	0.431652	2.31668
							MTSS1L	0.609883	1.63966	TMEM184A	1.92388	DHCR7	0.580318	1.72319
							ELMO1	0.581382	1.72004	ERICH5	1.71583	DHODH	0.662997	1.5083
										C9orf91	2.67963	DIO1	0.276452	3.61727
										EPB41L1	1.53411	AFM	0.153829	6.50074
										EPRS	2.59812	SARDH	0.57732	1.73214
										EREG	5.95792	AGL	0.608121	1.64441
										ERN1	2.94757	DPP4	0.664243	1.50547
										UNC5B	8.40371	DPYD	0.60283	1.65884
										SLC37A2	1.89776	DPYS	0.464686	2.15199
										SLC16A9	2.12311	ECT2	0.477044	2.09624
										PXDC1	1.85373	ABAT	0.238299	4.1964
										TOB2P1	1.9019	S1PR1	0.557088	1.79505
										SEMA3D	1.94892	EHHADH	0.579863	1.72455
										FHL2	2.06444	LDHD	0.560684	1.78354
										RAB11FIP2	1.55463	AHSG	0.494182	2.02354
										RUFY3	1.81952	SLC5A9	0.428817	2.332
										MAPRE3	1.62467	PLD5	0.545956	1.83165
										SCMH1	1.59231	RANBP3L	0.257043	3.8904
										FOXC1	1.88316	ENDOG	0.647905	1.54344
										PPRC1	1.7674	CCDC107	0.651279	1.53544
										WDR43	1.61164	EPHA1	0.528943	1.89056
										FLNB	1.53181	EPHX2	0.590664	1.69301
										RRS1	1.64764	ERBB3	0.636551	1.57097
										RRP12	1.73455	EYA4	0.402596	2.48388
										RASD2	2.39188	ALAD	0.528	1.89394
										SLC7A11	9.0877	ETV1	0.477032	2.0963
										IFIT5	1.53973	F2R	0.602402	1.66002
										FTH1	2.51273	F9	0.460966	2.16936
										CERS6	1.50692	F10	0.65004	1.53837
										KCTD13	1.75439	F11	0.483911	2.0665
										METAP1D	1.80942	F13B	0.342434	2.92027
										RPL36	1.56084	FANCA	0.605427	1.65173
										MTHFD1L	3.40641	ACSL4	0.608098	1.64447
										TES	1.80117	ALDH3A1	0.488197	2.04835
										NAT9	1.58007	FASN	0.411471	2.43031
										ABCA12	1.86526	CYB561A3	0.513678	1.94675
										GARS	3.84799	RNF152	0.645574	1.54901
										GART	1.63065	NAPEPLD	0.610392	1.63829
										PHGDH	4.12113	FDFT1	0.553968	1.80516
										FGF21	22.3624	FDPS	0.40914	2.44415
										GNL3	1.71653	FEN1	0.585204	1.70881
										NUPR1	1.90146	CNKSR2	0.386952	2.5843
										TIMM9	1.70167	DKK1	0.495325	2.01888
										DNAJC2	1.69396	TRIM32	0.650259	1.53785
										DIEXF	1.76084	CEP152	0.609245	1.64137
										LAMP3	4.14529	ALDOB	0.638926	1.56513
										TNFRSF21	1.66148	FOXM1	0.45062	2.21917
										GCLM	1.80277	FOXO3	0.438013	2.28304
										TOX3	2.00796	ALDOC	0.468859	2.13284
										UTP20	1.50439	SLC35D1	0.612059	1.63383
										DESI1	1.8033	RFTN1	0.605317	1.65203
										ABL2	1.59243	ARL6IP1	0.592446	1.68792
										GPR1	2.06438	FMO3	0.488642	2.04649
										BLOC1S2	1.52776	FMO4	0.299095	3.34341
										MKX	6.59151	FMO5	0.274805	3.63895
										SBF2-AS1	1.75517	NCAPD3	0.649443	1.53978
										METRNL	1.79368	ABCA6	0.451329	2.21568
										ERICH2	3.64404	HAAO	0.608745	1.64272
										PPIL6	1.9568	NNT	0.589469	1.69644
										DCBLD1	1.61145	SEC14L2	0.648169	1.54281
										SNHG15	2.6294	CLDN14	0.469948	2.12789
										MKNK2	2.40589	CASP14	0.223664	4.471
										ANK2	3.06946	POLA2	0.642863	1.55554
										NOB1	1.63063	SDF2L1	0.447983	2.23223
										CCDC113	1.57346	CENPI	0.375629	2.6622
										NDUFAF4	2.04414	ALPL	0.620012	1.61287
										CCDC59	1.62759	ALPP	0.435636	2.29549
										N6AMT1	1.62196	G6PC	0.304808	3.28075
										GRHL1	2.02485	SLC37A4	0.609422	1.6409
										UBIAD1	1.62359	TMEM86B	0.549063	1.82128
										PSAT1	5.24269	PCSK9	0.605809	1.65069
										H1F0	1.93169	SERPINA11	0.29721	3.36462
										HMOX1	2.17102	WDR72	0.557552	1.79356
										CCDC85C	2.3578	C2orf72	0.528936	1.89059
										HOXB9	3.77807	DNAJB5	0.595132	1.6803
										BIRC3	1.65381	RAB26	0.553521	1.80662
										IARS	2.7801	ASPM	0.450676	2.21889
										ICAM1	1.53259	MMACHC	0.636713	1.57057
										IFRD1	5.06622	CYP4X1	0.450088	2.22179
										IGFBP1	3.96506	MAGI3	0.613758	1.62931
										IGFBP3	2.82531	GAS2	0.505318	1.97895
										FAM86EP	1.93425	GBP2	0.65239	1.53283
										CYR61	1.62108	GCDH	0.611571	1.63513
										IL15RA	1.7641	FETUB	0.314863	3.17599
										TNFRSF9	12.7359	AOC1	0.422424	2.36729
										INPP5B	1.56287	GJB1	0.46098	2.16929
										IRAK2	2.37214	PDE7B	0.501269	1.99494
										IRF1	2.31792	CIDEB	0.480543	2.08098
										IRF7	2.73804	GLS2	0.564556	1.7713
										ITGA2	1.66502	GNMT	0.205871	4.85742
										ITGA5	1.55014	GLDC	0.454423	2.20059
										EIF6	1.50462	AMPH	0.625743	1.5981
										ITPKA	4.90712	GLUL	0.636386	1.57137
										ITPR1	1.75104	SFN	0.66606	1.50137
										JUNB	1.50136	GPD1	0.602542	1.65964
										LRRC37A3	2.31652	LINC00294	0.659918	1.51534
										CCDC178	1.6565	GAS2L3	0.404842	2.4701
										FAM89A	1.87777	SLC46A3	0.599104	1.66916
										KCNQ3	1.94016	ANG	0.329272	3.037
										ARG2	3.01649	FAM171A2	0.626112	1.59716
										SNHG17	1.81278	GPER1	0.564015	1.773
										LOC389641	1.91409	LINC01268	0.473272	2.11295
										LOC389765	1.71726	GPT	0.469683	2.12909
										RND3	3.67329	GRB7	0.503079	1.98776
										LAMA4	1.6603	C11orf54	0.537816	1.85937
										FOXN3-AS1	1.99405	TMEM14A	0.535318	1.86805
										CHCHD10	1.67138	RGCC	0.490631	2.03819
										LTBP1	1.96817	ATAD2	0.482589	2.07216
										MXD1	1.73629	UBE2T	0.589609	1.69604
										MARS	4.26038	GSTA2	0.330083	3.02954
										METTL1	1.72151	GSTA4	0.569994	1.7544
										ASNS	12.5994	DMGDH	0.579073	1.7269
										MUTYH	1.88098	GYS2	0.453541	2.20487
										MYC	2.22418	SLC40A1	0.609887	1.63965
										ATF3	3.29529	HABP2	0.637638	1.56829
										ATF4	2.43753	HAGH	0.533869	1.87312
										NFIL3	1.80084	HAL	0.441032	2.26741
										NOP2	1.52045	SERPIND1	0.152767	6.54593
										NRCAM	1.75058	CFHR2	0.220454	4.5361
										ATP2B1	1.71479	ST6GALNAC6	0.586692	1.70447
										ATP2B4	1.78487	HGD	0.563756	1.77382
										RNF165	2.13061	ANXA13	0.57313	1.74481
										ODC1	1.57744	HMGCR	0.393581	2.54077
										P2RX7	1.80589	HMGCS1	0.277902	3.59838
										CHST11	2.0119	HMGCS2	0.570864	1.75173
										SERPINE1	1.68578	HMMR	0.335288	2.98251
										C6orf48	2.75233	FOXA1	0.339557	2.94502
										PCDH1	1.58743	HNF4A	0.655611	1.5253
										ZNF593	1.68163	APAF1	0.624128	1.60224
										PCK2	1.61836	HPGD	0.61625	1.62272
										KLHL5	1.5893	HPR	0.427242	2.34059
										ANGPTL4	2.6003	HRG	0.235363	4.24876
										MRTO4	1.59299	HSD3B1	0.447692	2.23368
										TUBE1	2.99544	BIRC5	0.471518	2.12081
										RSL24D1	1.56255	BRINP3	0.518221	1.92968
										TNFRSF12A	1.76324	FREM2	0.420111	2.38032
										NGRN	1.61553	IDH2	0.490978	2.03675
										PDE1C	2.35054	APOC1	0.608646	1.64299
										NOP16	1.72316	IDI1	0.391508	2.55423
										PDGFA	1.66614	PAQR9	0.351028	2.84877
										RASD1	2.84544	HSD17B13	0.434249	2.30283
										PDK4	3.10274	MOGAT3	0.532881	1.87659
										GPRC5B	2.40448	SLC10A5	0.298944	3.34511
										PFDN2	1.9969	IGF1	0.510197	1.96003
										SERPINE2	1.80049	ACSM2B	0.420202	2.37981
										PKD1	1.65772	SLCO4C1	0.553173	1.80775
										PMAIP1	3.82128	INCENP	0.455818	2.19386
										IL20RB	3.05054	INHBC	0.461971	2.16464
										PMS2	1.63095	CXCL10	0.33389	2.99499
										NLE1	1.83335	INSIG1	0.229257	4.36192
										POR	1.84551	IRF6	0.51552	1.93979
										SMOX	2.44066	AQP9	0.351329	2.84634
										PUS7	1.67371	ITGB8	0.599454	1.66818
										DDIT4	2.33197	ACADSB	0.589103	1.6975
										SGTB	1.67389	FAM111B	0.474695	2.10661
										WDR74	1.73249	KCNJ16	0.47174	2.11981
										GTPBP2	4.01356	KDR	0.336596	2.97092
										RRN3	1.60037	KHK	0.512041	1.95297
										XAF1	2.18334	KLKB1	0.389385	2.56816
										RETSAT	1.83564	KNG1	0.539381	1.85398
										UHRF1BP1	2.47835	KIF11	0.449221	2.22607
										PXK	2.89641	KIF22	0.534838	1.86972
										FAM206A	1.5519	KPNA2	0.584626	1.71049
										SLC35F6	4.21986	ARG1	0.2213	4.51876
										PAK1IP1	1.91896	KRT5	0.398269	2.51087
										UBA6-AS1	1.86332	SLC22A25	0.255199	3.91852
										MOCOS	2.71315	SLC22A10	0.150337	6.65174
										SOBP	1.65726	GBP7	0.553187	1.80771
										HEATR1	1.52073	AGMO	0.618919	1.61572
										LRRC8D	1.66043	LDHA	0.632921	1.57998
										FAM86C1	2.18027	LDLR	0.529662	1.88799
										QRSL1	1.54076	LIG1	0.651103	1.53586
										BRF2	1.64332	ACAT2	0.342326	2.92119
										SLC22A15	2.10598	LMNB1	0.43937	2.27599
										JPX	1.65328	C1orf226	0.518114	1.93008
										TRMT1	1.59065	PAIP2B	0.650289	1.53778
										NBPF1	2.26379	XKRX	0.527763	1.89479
										KANSL3	1.51855	LSS	0.411477	2.43027
										TXLNG	1.60319	LUM	0.646123	1.54769
										PKN1	2.06494	MBL2	0.464978	2.15064
										RCC2	1.55869	MCF2	0.44087	2.26824
										BAIAP2L1	1.50237	ART4	0.407488	2.45406
										SLC50A1	1.56611	MGP	0.511559	1.95481
										PCDHAC2	2.64544	MGST2	0.659541	1.51621
										GPCPD1	1.5963	MKI67	0.455113	2.19726
										JPH1	1.52912	FOXO4	0.606024	1.6501
										PNO1	1.86831	ALDH6A1	0.570578	1.75261
										SPIRE1	2.47416	TMEM150C	0.648196	1.54274
										EXOSC5	1.74025	NUDT1	0.615414	1.62492
										DUS3L	1.71321	MUT	0.529227	1.88955
										PSMB10	1.50698	MVD	0.383136	2.61004
										REXO4	1.54585	MVK	0.494131	2.02376
										LYRM1	1.60803	NDUFA2	0.653469	1.53029
										PSME2	1.53432	NDUFB1	0.613437	1.63016
										PSPH	1.53748	NDUFB3	0.566484	1.76528
										S100A14	2.33524	ATP1A2	0.62163	1.60867
										XPO5	1.53885	PNP	0.650234	1.53791
										CFAP97	1.51044	NT5E	0.407113	2.45632
										USP36	1.76944	ATP2B2	0.577023	1.73303
										ZBTB2	1.51449	TNFRSF11B	0.434431	2.30186
										LRCH2	3.00091	OTC	0.385015	2.5973
										TRIB3	5.48629	PCSK6	0.644298	1.55208
										PTPN9	1.5231	PAH	0.47697	2.09657
										PTX3	3.32004	NSDHL	0.381716	2.61975
										CXCL16	1.51504	PDE11A	0.601732	1.66187
										PYGB	2.4226	PCDHGC3	0.516696	1.93537
										RAB3IL1	3.45079	MLXIPL	0.629644	1.5882
										RARRES1	2.15413	SIDT2	0.601016	1.66385
										NTN4	2.06277	SERPINA10	0.329347	3.03631
										BCL2	2.31925	HAO2	0.168658	5.92917
										RELB	1.68113	DCXR	0.504566	1.9819
										AFAP1	2.12323	NUSAP1	0.486201	2.05676
										GUF1	1.5455	MARCHF2	0.614623	1.62701
										ABCE1	1.61526	PCSK5	0.633971	1.57736
										GAS5	2.26901	PLAC8	0.574744	1.73991
										CLIP1	1.7804	PDE3B	0.569338	1.75643
										SARS	3.25718	SCARA3	0.522241	1.91483
										CCL20	2.27439	PCYOX1	0.617477	1.61949
										FAM204A	1.64473	GTSE1	0.367745	2.71927
										PRDM16	1.9117	PDK3	0.634676	1.57561
										RRAGC	1.67129	UPB1	0.493822	2.02502
										TOR3A	1.72106	PDZK1	0.54947	1.81994
										C5orf28	2.3458	SERPINF1	0.655062	1.52657
										SCG5	4.27233	PGC	0.256092	3.90484
										SH3BP2	1.96987	PIK3C2G	0.610816	1.63715
										FAM86C2P	2.22319	PKLR	0.251024	3.98369
										SHMT2	1.51885	PLA2G1B	0.60473	1.65363
										PARP12	1.59563	PLD1	0.568334	1.75953
										C11orf1	1.52772	PLG	0.444152	2.25148
										SIAH2	1.66918	PLK1	0.414903	2.4102
										KLC2	1.55037	GPR88	0.638776	1.56549
										NOL6	1.57249	ANLN	0.375719	2.66156
										JMJD4	1.52326	PON1	0.446216	2.24107
										SLC1A4	3.80508	PON2	0.660075	1.51498
										SLC1A5	4.02533	CROT	0.604431	1.65445
										SLC3A2	3.65026	FAM20A	0.495978	2.01622
										LOC652276	1.73438	RNF43	0.54171	1.84601
										SLC6A9	11.1713	ACSM5	0.518884	1.92721
										SLC7A1	4.25895	PID1	0.557272	1.79446
										SLC7A2	1.73369	PPP1R1A	0.608155	1.64432
										SLC9A1	1.65256	APPL2	0.58375	1.71306
										SLC16A1	1.61203	SLC47A1	0.49933	2.00268
										SLC17A1	2.69778	TMEM19	0.540868	1.84888
										SLCO2A1	2.16903	ECHDC2	0.646593	1.54657
										SNAI2	2.00311	PLCXD1	0.476114	2.10034
										SNTB1	2.09775	TMEM176A	0.575267	1.73832
										SOX9	1.9503	LGR4	0.622991	1.60516
										SPTBN2	1.62119	DHTKD1	0.653794	1.52953
										STAC	1.93872	IL17RB	0.55024	1.81739
										HSPA13	2.13467	DEPDC1	0.32075	3.11769
										SUPV3L1	1.57903	TDP1	0.599586	1.66782
										SURF2	1.8464	DEPDC1B	0.512989	1.94936
										TARS	2.41593	FAM63A	0.586406	1.7053
										TBL1X	3.05041	PBK	0.36032	2.77531
										TCEA1	2.782	ACSS2	0.328776	3.04159
										BYSL	1.57017	DNAJC3	0.654551	1.52776
										KLF10	1.98576	TEX11	0.538904	1.85562
										TLR3	1.67253	CASC5	0.41809	2.39183
										TNFAIP2	1.7191	ENTPD7	0.555728	1.79944
										TNFAIP3	1.79319	BAAT	0.492721	2.02954
										TNFRSF1B	1.5187	PBXIP1	0.630865	1.58512
										TPD52L1	2.03065	NDRG2	0.526118	1.90071
										CAPN5	2.55686	KIAA1161	0.53569	1.86675
										LOC728323	2.85561	HEG1	0.563	1.7762
										PLIN4	2.61326	TXNDC16	0.481114	2.07851
										TYRO3	1.75007	ARRDC3	0.430718	2.32171
										UPP1	2.8427	SEMA4G	0.535489	1.86745
										VEGFA	1.91532	GBA3	0.227459	4.3964
										WARS	5.31729	PXMP2	0.649635	1.53933
										ZNF22	1.60705	PCYT2	0.630697	1.58555
										ZNF146	1.50428	TP53INP2	0.342253	2.92181
										TRIM25	1.55336	PROL1	0.492336	2.03113
										IFRD2	1.55119	IL22RA1	0.660334	1.51439
										DDX50	1.77243	BCHE	0.482512	2.07249
										KCTD15	2.20449	RNASE4	0.535355	1.86792
										CHAC1	38.0094	BDH1	0.420494	2.37816
										PPDPF	1.57237	RRM1	0.599184	1.66894
										GCC1	2.3091	RRM2	0.465093	2.15011
										RHBDF2	1.79483	RTN1	0.53413	1.87221
										AIMP2	1.82973	S100A8	0.236026	4.23682
										HSPBAP1	1.84726	S100A9	0.491517	2.03452
										YRDC	1.76884	MSMO1	0.517439	1.9326
										IPO4	1.6023	SC5D	0.407977	2.45112
										GTDC1	1.66657	SCP2	0.53989	1.85223
										CLIP4	1.50487	PIEZO2	0.592117	1.68885
										LRRC31	2.26562	GALNT11	0.574979	1.73919
										PYROXD1	1.76219	PBLD	0.488966	2.04513
										TMEM156	3.30834	ACOT1	0.233923	4.27491
										CEP290	1.56613	ABCG5	0.379598	2.63436
										HKDC1	3.40083	ABCG8	0.369075	2.70948
										CPEB4	1.79918	NFKBIZ	0.647479	1.54445
										PUS1	1.7818	LINC00087	0.585034	1.7093
										SPX	2.37224	ALDH8A1	0.208449	4.79733
										APOL6	1.68228	MOSPD3	0.62969	1.58808
										KDM7A	1.53896	SPANXC	0.498983	2.00408
										SLC7A5	7.80665	HRCT1	0.615112	1.62572
										SLC38A1	1.90343	ST6GAL1	0.380353	2.62914
										CSRNP2	1.92188	LPIN3	0.531315	1.88212
										AXIN1	1.88508	AGXT2	0.327125	3.05693
										CARS	2.1648	SKP2	0.537252	1.86133
										SESN2	3.0808	SLC1A1	0.543936	1.83845
										SH3BGRL2	1.55254	UPF3A	0.584888	1.70973
										INHBE	2.41077	SLC2A2	0.287254	3.48124
										RIOK1	1.52557	WNK3	0.596504	1.67643
										TATDN1	1.75109	SLC6A1	0.247294	4.04376
										ANKRD27	1.51134	BMP4	0.62509	1.59977
										PCBD2	1.51851	SLC6A8	0.402396	2.48512
										TOMM40L	1.53079	SLC10A1	0.265142	3.77156
										UTP15	1.58103	SLC16A2	0.539582	1.85329
										RPF2	1.87568	SLC22A1	0.403737	2.47686
										RHBDD1	1.82198	SORD	0.55941	1.7876
										MED10	1.91994	SPARC	0.605544	1.65141
										SLC25A33	1.68145	SPP2	0.184103	5.43174
										CMSS1	1.85045	BPHL	0.495422	2.01848
										NIFK	1.64904	SQLE	0.534617	1.8705
										NSMAF	1.58264	STC1	0.327041	3.05772
										NCK2	1.52791	AURKA	0.402197	2.48634
										ZC3H8	1.63348	SULT1C2	0.629047	1.58971
										MAK16	1.5746	SUOX	0.464076	2.15482
										KLF11	2.58609	SULT2A1	0.33454	2.98918
										CREB3L3	1.7823	SUV39H1	0.629899	1.58756
										GPT2	2.99304	SERPINA7	0.193054	5.1799
										C19orf48	1.83975	SNORD9	0.580015	1.72409
										AGPAT9	2.30555	BUB1	0.38499	2.59747
										MINA	1.68739	THBS1	0.553462	1.80681
										TBRG1	1.51729	THRSP	0.0756497	13.2188
										CIRH1A	1.66059	TLR4	0.554587	1.80314
										SLC43A1	1.90052	TM4SF4	0.631283	1.58407
										SNHG12	2.44489	TM7SF2	0.364161	2.74604
										CBX4	2.4376	TMPO	0.530838	1.88381
										MICALL1	1.86292	C4BPB	0.56363	1.77421
										YARS	4.77688	TTK	0.426985	2.342
										STC2	4.93301	TTPA	0.240417	4.15945
										EIF4EBP3	3.92467	LOC728040	0.15025	6.65556
										IRS2	1.58936	TUBB2A	0.495363	2.01872
										CBLB	1.7359	HULC	0.245842	4.06766
										RIPK2	1.58642	LOC729970	0.473249	2.11305
										IL18R1	1.7281	ABCC6P2	0.354003	2.82483
										PER2	1.72389	LOC730101	0.48374	2.06723
										SGPL1	1.67617	C8A	0.378825	2.63974
										ZPR1	1.55654	C9	0.187372	5.33698
										EIF2S2	2.22407	UGT2B7	0.399645	2.50222
										CCND2	1.70674	UGT2B10	0.229227	4.36249
										NAV2	1.6852	UGT2B15	0.321322	3.11214
										ZFAND2A	2.68481	VIL1	0.492261	2.03144
										COX19	1.95775	VSNL1	0.417061	2.39773
										DNAJA3	1.7515	WEE1	0.573016	1.74515
										NMI	1.82873	XDH	0.42839	2.33432
										BOD1	1.682	SNORD3C	0.650263	1.53784
										IL1RL1	2.34013	MANF	0.441891	2.263
										ALKBH8	1.70246	TMEM106C	0.608631	1.64303
										ARHGEF2	4.67568	ELOVL6	0.510439	1.9591
										DDX21	1.73724	CRELD2	0.506005	1.97627
										ARRDC4	1.58391	PANK3	0.658511	1.51858
										DCLK1	3.00906	MANEA	0.574002	1.74215
										CCPG1	3.45918	E2F8	0.456264	2.19171
										MSC	2.83425	UGT2A3	0.639123	1.56464
										DTD1	1.59578	KDM8	0.603128	1.65802
										WDR46	1.53836	BORA	0.478074	2.09172
										GPR56	4.33196	ATAD5	0.532891	1.87656
										CD14	1.58449	CPED1	0.64014	1.56216
										KLF4	2.03309	MOGAT2	0.202387	4.94103
										LONP1	2.22869	ACSF2	0.421115	2.37465
										LENG9	1.71193	PDGFD	0.625301	1.59923
										SH3BP5	1.73492	PNPLA3	0.510213	1.95997
										GDF15	5.95785	DCAF11	0.662277	1.50994
										GTF2IRD1	2.05444	STARD5	0.465657	2.1475
										NR1D1	2.34308	FAM83D	0.400756	2.49528
										IQCB1	1.68536	ANP32E	0.608444	1.64354
										URB2	1.54575	SFXN3	0.54098	1.8485
										ZEB2	1.66697	ACOX2	0.346954	2.88223
										KIAA0020	1.66379	FZD1	0.630216	1.58676
												CDCA3	0.447601	2.23413
												HIST2H2BE	0.642465	1.55651
												CHST9	0.648726	1.54148
												HIST1H3E	0.55879	1.78958
												HIST1H3H	0.322651	3.09932
												SELO	0.519897	1.92346
												YPEL3	0.631502	1.58353
												SLC25A18	0.570916	1.75157
												RBP5	0.36273	2.75688
												CEP78	0.66097	1.51293
												NR0B2	0.427013	2.34185
												RECK	0.560325	1.78468
												PLA2G12B	0.487761	2.05018
												DGAT2	0.509717	1.96187
												CARD6	0.650192	1.53801
												MCEE	0.564487	1.77152
												MPV17L2	0.651661	1.53454
												MFSD2A	0.502599	1.98966
												ZDHHC12	0.593732	1.68426
												ARHGEF39	0.431101	2.31964
												CYP4F2	0.518193	1.92978
												KMO	0.476775	2.09742
												RDH16	0.436707	2.28986
												RUNX2	0.399603	2.50248
												HSD17B6	0.559393	1.78765
												ABCB11	0.568563	1.75882
												ALDH4A1	0.59966	1.66761
												TNFSF14	0.595417	1.6795
												TNFSF10	0.262566	3.80857
												GGH	0.496149	2.01552
												VNN1	0.614698	1.62681
												CCNA2	0.417402	2.39577
												TIMELESS	0.585183	1.70887
												CCNB1	0.403568	2.47789
												SELENBP1	0.594456	1.68221
												KLC4	0.522725	1.91305
												CCNF	0.423542	2.36104
												TICRR	0.466425	2.14397
												SYT7	0.439715	2.2742
												MTMR4	0.509841	1.9614
												SLC28A1	0.536324	1.86455
												DEPDC7	0.631413	1.58375
												CALML4	0.370438	2.69951
												DSEL	0.617513	1.6194
												AURKB	0.448719	2.22857
												GLYATL1	0.427975	2.33658
												COQ10A	0.501379	1.9945
												ORAI3	0.631861	1.58263
												LIPG	0.403253	2.47983
												ATPIF1	0.586573	1.70482
												SFXN5	0.608131	1.64438
												TJP2	0.612251	1.63332
												TECR	0.663571	1.507
												SOX13	0.550653	1.81603
												KIF20B	0.489102	2.04456
												PDIA4	0.527819	1.89459
												GDA	0.549751	1.819
												MICAL2	0.659361	1.51662
												SLC25A44	0.58998	1.69497
												KIAA0040	0.628859	1.59018
												ESPL1	0.480549	2.08095
												FAM65B	0.432741	2.31085
												MELK	0.574449	1.7408
												GINS1	0.557364	1.79416
												CDK1	0.455047	2.19757
												ELMO1	0.477925	2.09238
												NCAPD2	0.644637	1.55126
												CDC20	0.360274	2.77567
												KIF14	0.384838	2.5985
												CDC25C	0.421234	2.37398
												SLC23A1	0.610218	1.63876
												CLEC2B	0.485239	2.06084
