# Supplementary material for: Perfluorooctanoic acid (PFOA), perfluorooctane sulfonic acid (PFOS), and perfluorononanoic acid (PFNA) increase triglyceride levels and decrease cholesterogenic gene expression in human HepaRG liver cells
Source: Arch Toxicol. 2020 Jun 25;94(9):3137–55. doi: 10.1007/s00204-020-02808-0 (PMC7415755; doi:10.1007/s00204-020-02808-0)
Supplement: Supplementary file 3 — Supplementary file3 (XLSX 25 kb) [file 204_2020_2808_MOESM3_ESM.xlsx]

## Sheet: CPDB analysis
Pathways affected by PFOA, PFOS and PFNA as determined by ConsensusPathDB analysis. Only pathways with p-value < 10-5 are shown.
Common up (24 genes)
Pathway name	Nr. genes in set	Genes modulated	p-value	Pathway source
Amino acid synthesis and interconversion (transamination)	35	PSAT1; ASNS; PHGDH	9.79003e-06	Reactome
Serine biosynthesis	9	PSAT1; PHGDH	5.09265e-05	Reactome
PPAR signaling pathway - Homo sapiens (human)	74	PLIN4; PLIN2; SLC27A2	9.41641e-05	KEGG
Common down (31 genes)
Pathway name	Nr. genes in set	Genes modulated	p-value	Pathway source
Glycolysis / Gluconeogenesis - Homo sapiens (human)	68	ACSS2; ADH4; G6PC; ADH1A; PKLR	2.49669e-07	KEGG
Urea cycle	10	ARG1; OTC; CPS1	9.51076e-07	Reactome
Ethanol oxidation	12	ACSS2; ADH1A; ADH4	1.73881e-06	Reactome
Urea cycle and metabolism of amino groups	20	ARG1; OTC; CPS1	8.91085e-06	Wikipathways
Arginine biosynthesis - Homo sapiens (human)	21	ARG1; OTC; CPS1	1.03816e-05	KEGG
Amino Acid metabolism	91	ARG1; OTC; CPS1; ADH4	3.49321e-05	Wikipathways
Metabolism	1972	PKLR; HSD17B13; AASS; ARG1; OTC; G6PC; ADH4; DIO1; ADH1A; ACSS2; HAO2; CPS1; THRSP	5.0349e-05	Reactome
Metabolism of polyamines	40	ARG1; OTC; CPS1	7.51168e-05	Reactome
PFOA up (56 genes)
Pathway name	Nr. genes in set	Genes modulated	p-value	Pathway source
PPAR signaling pathway - Homo sapiens (human)	74	CPT1A; HMGCS2; CPT2; CYP4A11; ACSL1; PCK1; ANGPTL4; PLIN4; PLIN1; PLIN2; CYP4A22; SLC27A2	4.42e-18	KEGG
Regulation of lipid metabolism by Peroxisome proliferator-activated receptor alpha (PPARalpha)	41	CPT1A; HMGCS2; ACSL1; CYP4A11; CPT2; PEX11A; ANGPTL4; PLIN2	5.19493e-13	Wikipathways
PPAR signaling pathway	68	CPT1A; HMGCS2; CPT2; CYP4A11; ACSL1; PCK1; ANGPTL4; SLC27A2; PLIN1	6.61796e-13	Wikipathways
Fatty acid degradation - Homo sapiens (human)	44	CPT1A; CPT2; HADHA; CYP4A11; HADHB; ACSL1; CYP4A22	7.64984e-11	KEGG
Fatty acid metabolism	189	CPT1A; CYP2J2; ACSL1; CYP4A11; HADHB; HADHA; CPT2; CYP4A22; CYP3A4; SLC27A2	2.66147e-10	Reactome
Metabolism	1972	CYP2J2; GALT; PCK1; SULT1B1; PLIN1; HADHB; CPT2; POR; ITPKA; CYP4A22; CPT1A; HMGCS2; HADHA; PHGDH; CYP3A4; SLC27A2; CYP4A11; ACSL1; HMOX1; ASNS; PSAT1; PDK4; CHAC1	2.73701e-09	Reactome
Liver steatosis AOP	103	CPT1A; HMGCS2; CPT2; CYP4A11; ACSL1; HADHA; CYP3A4	3.44003e-08	Wikipathways
Fatty Acid Beta Oxidation	34	HADHB; CPT1A; HADHA; ACSL1; CPT2	7.16538e-08	Wikipathways
Mitochondrial LC-Fatty Acid Beta-Oxidation	17	CPT1A; ACSL1; HADHA; CPT2	2.17706e-07	Wikipathways
Nuclear Receptors Meta-Pathway	316	CPT1A; PCK1; CYP4A11; CPT2; HMOX1; SLC7A11; ANGPTL4; PDK4; CYP3A4	5.84551e-07	Wikipathways
Metabolism of lipids	664	CPT1A; CYP2J2; HMGCS2; HADHA; CYP4A11; HADHB; ACSL1; CPT2; CYP4A22; SLC27A2; CYP3A4; PLIN1	7.12388e-07	Reactome
Thermogenesis	108	CPT1A; ACSL1; CPT2; CREB3L3; PLIN1; FGF21	1.17967e-06	Wikipathways
Oxidation by Cytochrome P450	62	CYP2J2; CYP4A11; CYP4A22; POR; CYP3A4	1.55908e-06	Wikipathways
Cytochrome P450 - arranged by substrate type	68	CYP2J2; CYP4A11; CYP4A22; POR; CYP3A4	2.13283e-06	Reactome
Biological oxidations	231	CYP2J2; SULT1B1; CYP4A11; POR; CYP4A22; CHAC1; CYP3A4	7.05468e-06	Reactome
Fatty acids	17	CYP2J2; CYP4A22; CYP4A11	1.39102e-05	Reactome
Transcriptional regulation of white adipocyte differentiation	15	PCK1; ANGPTL4; PLIN1	1.39102e-05	Wikipathways
Phase I - Functionalization of compounds	109	CYP2J2; CYP4A11; CYP4A22; POR; CYP3A4	2.30159e-05	Reactome
Beta oxidation of palmitoyl-CoA to myristoyl-CoA	3	HADHB; HADHA	3.05405e-05	Reactome
Beta oxidation of myristoyl-CoA to lauroyl-CoA	3	HADHB; HADHA	3.05405e-05	Reactome
PPAR Alpha Pathway	26	CPT1A; CPT2; CYP4A11	7.75431e-05	Wikipathways
Thermogenesis - Homo sapiens (human)	229	CPT1A; CPT2; ACSL1; CREB3L3; FGF21; PLIN1	8.66189e-05	KEGG
PFOA down (42 genes)
Pathway name	Nr. genes in set	Genes modulated	p-value	Pathway source
Glycolysis / Gluconeogenesis - Homo sapiens (human)	68	ACSS2; ADH4; G6PC; ADH1A; PKLR	8.3652e-07	KEGG
Metabolism	1972	PKLR; HSD17B13; AASS; ARG1; OTC; G6PC; ABCB11; ADH4; UGT2B10; DIO1; ADH1A; ACSS2; HAO2; GBA3; CPS1; THRSP; CYP39A1	1.80553e-06	Reactome
Urea cycle	10	ARG1; OTC; CPS1	1.94022e-06	Reactome
Ethanol oxidation	12	ACSS2; ADH1A; ADH4	3.54435e-06	Reactome
Urea cycle and metabolism of amino groups	20	ARG1; OTC; CPS1	1.8105e-05	Wikipathways
Arginine biosynthesis - Homo sapiens (human)	21	ARG1; OTC; CPS1	2.10848e-05	KEGG
Drug metabolism - cytochrome P450 - Homo sapiens (human)	72	ADH4; UGT2B10; ADH1A; FMO5	3.17103e-05	KEGG
Amino Acid metabolism	91	ARG1; OTC; CPS1; ADH4	8.89156e-05	Wikipathways
PFOS up (47 genes)
Pathway name	Nr. genes in set	Genes modulated	p-value	Pathway source
Amino acid transport across the plasma membrane	32	SLC1A4; SLC3A2; SLC1A5; SLC7A11; SLC7A1	2.01267e-08	Reactome
Amino acid and oligopeptide SLC transporters	52	SLC3A2; SLC1A5; SLC1A4; SLC7A11; SLC7A1	2.49932e-07	Reactome
mRNA, protein, and metabolite inducation pathway by cyclosporin A	6	SLC3A2; SLC1A5; SLC7A11	3.56167e-07	Wikipathways
PPAR signaling pathway - Homo sapiens (human)	74	PCK1; PLIN4; PLIN1; PLIN2; SLC27A2	1.48479e-06	KEGG
Glycine, serine and threonine metabolism - Homo sapiens (human)	40	PSAT1; ALAS1; SDSL; PHGDH	3.76358e-06	KEGG
Transport of inorganic cations/anions and amino acids/oligopeptides	105	SLC3A2; SLC1A5; SLC1A4; SLC7A11; SLC7A1	8.38384e-06	Reactome
Metabolism	1972	CYP2C8; ABCG2; CHAC1; SDSL; SLC3A2; CYP2B6; ASNS; PSAT1; ALAS1; PCK1; PDK4; PHGDH; MARS; CYP3A4; SLC27A2; PLIN1	1.56798e-05	Reactome
Xenobiotics	26	CYP2C8; CYP3A4; CYP2B6	3.48649e-05	Reactome
SLC-mediated transmembrane transport	245	SLC3A2; SLC7A11; SLCO2A1; SLC7A1; SLC1A4; SLC1A5	4.24046e-05	Reactome
Constitutive Androstane Receptor Pathway	32	ALAS1; CYP3A4; CYP2B6	8.41868e-05	Wikipathways
PFOS down (106 genes)
Pathway name	Nr. genes in set	Genes modulated	p-value	Pathway source
Activation of gene expression by SREBF (SREBP)	20	FDPS; GPAM; TM7SF2; HMGCS1; IDI1; ELOVL6; SC5D; FASN; LSS; HMGCR; MVD	5.82673e-20	Wikipathways
Cholesterol biosynthesis	25	MSMO1; FDPS; TM7SF2; HMGCS1; IDI1; SC5D; ACAT2; EBP; LSS; HMGCR; MVD	1.5074e-18	Reactome
Activation of gene expression by SREBF (SREBP)	26	FDPS; GPAM; TM7SF2; HMGCS1; IDI1; ELOVL6; SC5D; MVD; LSS; HMGCR; FASN	2.59954e-18	Reactome
Regulation of cholesterol biosynthesis by SREBP (SREBF)	31	FDPS; GPAM; TM7SF2; HMGCS1; IDI1; ELOVL6; SC5D; MVD; LSS; HMGCR; FASN	2.77715e-17	Reactome
Cholesterol Biosynthesis Pathway	15	MSMO1; HMGCS1; FDPS; IDI1; SC5D; MVD; LSS; HMGCR	1.21802e-14	Wikipathways
Metabolism	1972	MSMO1; SAT1; TM7SF2; HSD17B13; IDI1; SC5D; GPD1; HPGD; APOA2; PKLR; GPAM; AASS; DGAT2; ACAT2; FASN; DIO1; THRSP; LSS; UGT2B7; MLXIPL; ACSS2; ACSF2; HMGCS1; LDLR; MVD; HMGCR; FADS1; ALDOB; FDPS; ADH6; ADH4; ARG1; OTC; G6PC; SLC2A2; CYP2E1; ELOVL6; EBP; SLC22A1; ADH1A; HAO2; CPS1	3.01348e-14	Reactome
Metabolism of steroids	127	MSMO1; HMGCS1; GPAM; TM7SF2; FDPS; IDI1; ELOVL6; SC5D; ACAT2; MVD; LSS; HMGCR; FASN; EBP	5.23749e-14	Reactome
Cholesterol biosynthesis, regulation and transport	9	HMGCS1; FDPS; IDI1; ACAT2; MVD; LSS	4.67816e-12	Wikipathways
Metabolism of lipids	664	MSMO1; HSD17B13; TM7SF2; IDI1; SC5D; GPD1; HPGD; GPAM; DGAT2; ACAT2; FASN; LSS; THRSP; HMGCS1; ACSF2; MVD; HMGCR; FADS1; FDPS; CYP2E1; ELOVL6; EBP; HAO2	1.17156e-11	Reactome
Sterol Regulatory Element-Binding Proteins (SREBP) signalling	68	HMGCS1; GPAM; FDPS; IDI1; LDLR; FASN; LSS; HMGCR; INSIG1; MVD	1.39487e-11	Wikipathways
Mevalonate pathway	7	FDPS; ACAT2; MVD; HMGCR; HMGCS1	1.95768e-10	Wikipathways
Terpenoid backbone biosynthesis - Homo sapiens (human)	22	FDPS; HMGCS1; IDI1; ACAT2; MVD; HMGCR	3.88915e-09	KEGG
Steroid biosynthesis - Homo sapiens (human)	19	MSMO1; SC5D; EBP; TM7SF2; LSS	1.0207e-07	KEGG
Glycolysis / Gluconeogenesis - Homo sapiens (human)	68	PKLR; ADH6; ADH4; ACSS2; G6PC; ADH1A; ALDOB	2.37678e-07	KEGG
Ethanol oxidation	12	ACSS2; ADH6; ADH1A; ADH4	7.3705e-07	Reactome
Fatty Acid Omega Oxidation	15	CYP2E1; ADH6; ADH1A; ADH4	2.00298e-06	Wikipathways
SREBF and miR33 in cholesterol and lipid homeostasis	18	HMGCS1; LDLR; FASN; HMGCR	4.42509e-06	Wikipathways
Drug metabolism - cytochrome P450 - Homo sapiens (human)	72	UGT2B7; ADH6; ADH4; FMO5; CYP2E1; ADH1A	5.3538e-06	KEGG
Regulation of lipid metabolism by Peroxisome proliferator-activated receptor alpha (PPARalpha)	41	FADS1; HMGCS1; G0S2; HMGCR; APOA2	5.89199e-06	Wikipathways
Fatty acid metabolism	189	ACSF2; CYP2E1; ELOVL6; FASN; FADS1; HAO2; HPGD; THRSP	2.30288e-05	Reactome
Urea cycle	10	ARG1; OTC; CPS1	2.92056e-05	Reactome
Bile secretion - Homo sapiens (human)	71	NR0B2; LDLR; SLC22A1; HMGCR; AQP9	8.81176e-05	KEGG
PFNA up (476 genes)
Pathway name	Nr. genes in set	Genes modulated	p-value	Pathway source
Cytosolic tRNA aminoacylation	24	IARS; CARS; AARS; AIMP2; WARS; FARSB; YARS; MARS; TARS; SARS; EPRS; GARS	6.22612e-14	Reactome
tRNA Aminoacylation	42	IARS; CARS; AARS; AIMP2; WARS; FARSB; YARS; MARS; TARS; SARS; EPRS; GARS	1.72788e-10	Reactome
rRNA modification in the nucleus and cytosol	59	WDR43; WDR3; UTP20; WDR46; HEATR1; PNO1; NOP2; NOP56; DIEXF; UTP15; DKC1; NOL6	9.87715e-09	Reactome
rRNA processing in the nucleus and cytosol	59	WDR43; WDR3; UTP20; WDR46; HEATR1; PNO1; NOP2; NOP56; DIEXF; UTP15; DKC1; NOL6	9.87715e-09	Reactome
rRNA processing	65	WDR43; WDR3; UTP20; WDR46; HEATR1; PNO1; NOP2; NOP56; DIEXF; UTP15; DKC1; NOL6	3.19739e-08	Reactome
Amino acid and oligopeptide SLC transporters	52	SLC38A1; SLC3A2; SLC7A5; SLC7A2; SLC7A11; SLC17A1; SLC15A4; SLC1A4; SLC1A5; SLC7A1; SLC43A1	3.2249e-08	Reactome
Amino acid transport across the plasma membrane	32	SLC38A1; SLC3A2; SLC7A5; SLC7A2; SLC7A11; SLC7A1; SLC1A4; SLC1A5; SLC43A1	4.08211e-08	Reactome
mRNA, protein, and metabolite inducation pathway by cyclosporin A	6	SLC3A2; ATF4; SLC7A5; SLC7A11; SLC1A5	4.55076e-08	Wikipathways
Aminoacyl-tRNA biosynthesis - Homo sapiens (human)	66	QRSL1; IARS; CARS; AARS; WARS; FARSB; YARS; MARS; TARS; SARS; EPRS; GARS	4.59115e-08	KEGG
Nuclear Receptors Meta-Pathway	316	CPEB4; SLC6A9; JUNB; BIRC3; EPHA2; TNFAIP3; GCLM; PPARGC1A; GCC1; CCL20; MYC; FTH1; CPT1A; SLC7A5; IGFBP1; CYP2A6; SNAI2; CYP3A4; HMOX1; SLC7A11; IRS2; ANGPTL4; PDK4; ABCC4	6.46762e-07	Wikipathways
Amino Acid metabolism	91	IARS; GPT2; ARG2; PPM1L; ASNS; WARS; FARSB; GCLM; PDK4; EPRS; CTH; ODC1	1.72071e-06	Wikipathways
Photodynamic therapy-induced unfolded protein response	27	DDIT3; WARS; ASNS; ATF3; TRIB3; ATF4; ERN1	2.52882e-06	Wikipathways
Ribosome biogenesis in eukaryotes - Homo sapiens (human)	105	GNL3; RPP40; WDR3; HEATR1; RIOK1; NOP56; EIF6; NOB1; WDR43; UTP15; DKC1; NOL6	5.24747e-06	KEGG
Trans-sulfuration and one carbon metabolism	31	GCLM; PSPH; MTHFD1L; PSAT1; PHGDH; CTH; SHMT2	6.8948e-06	Wikipathways
Transport of inorganic cations/anions and amino acids/oligopeptides	105	SLC38A1; SLC9A1; SLC3A2; SLC7A5; SLC7A2; SLC7A11; SLC7A1; SLC15A4; SLC17A1; SLC1A4; SLC1A5; SLC43A1	7.88608e-06	Reactome
ATF4 activates genes	7	DDIT3; ASNS; ATF3; IGFBP1	1.07828e-05	Wikipathways
SLC-mediated transmembrane transport	245	SLC22A15; SLC38A1; SLC9A1; SLC3A2; SLC15A4; SLC6A9; SLC7A5; SLC7A2; SLC7A11; SLCO2A1; SLC7A1; SLC16A1; SLC50A1; SLC17A1; SLC1A4; SLC1A5; SLC43A1; FGF21	2.4761e-05	Reactome
Regulation of lipid metabolism by Peroxisome proliferator-activated receptor alpha (PPARalpha)	41	CPT1A; GRHL1; FHL2; TNFRSF21; ANGPTL4; TRIB3; PLIN2	4.79761e-05	Wikipathways
tRNA modification in the nucleus and cytosol	42	PUS1; PUS7; METTL1; ALKBH8; TRMT1; TYW5; EPRS	5.63998e-05	Reactome
TNF signaling pathway - Homo sapiens (human)	110	IRF1; TNFRSF1B; JUNB; BIRC3; IL18R1; TNFAIP3; CREB3L3; ICAM1; ATF4; CCL20; JAG1	6.60508e-05	KEGG
Hypertrophy Model	20	CYR61; VEGFA; EIF4EBP1; IFRD1; ATF3	8.91031e-05	Wikipathways
SeMet incorporation into proteins	11	EPRS; IARS; AIMP2; MARS	9.41933e-05	Reactome
PFNA down (548 genes)
Pathway name	Nr. genes in set	Genes modulated	p-value	Pathway source
Metabolism	1972	AOC1; AGL; LUM; TM7SF2; GSTA4; IDI1; SLC6A8; NDUFB3; NDUFB1; AGXT2; DHTKD1; DMGDH; UPB1; CYP4F2; SQLE; DCK; EHHADH; ACSM5; AGMO; KHK; OSBPL5; LSS; ENTPD7; UGT2B7; HAL; IDH2; PCYT2; ACSM2A; ACSM2B; PIK3C2G; GSTA2; HMGCR; GPT; DHCR7; ACOT2; ACOT1; FDPS; PLD1; DHODH; SLC2A2; ACSL4; TTPA; HSD3B1; CPS1; STARD4; STARD5; HMMR; NSDHL; ALDH3A1; MGST2; PAH; GLUL; BCHE; PLA2G1B; PANK3; CYGB; HPGD; GLDC; DGA…	3.93851e-36	Reactome
Cholesterol biosynthesis	25	MSMO1; FDPS; TM7SF2; NSDHL; HMGCS1; IDI1; DHCR7; SC5D; ACAT2; MVD; LSS; HMGCR; EBP; MVK; FDFT1; SQLE	2.94372e-18	Reactome
Metabolism of lipids	664	MSMO1; MUT; EPHX2; TM7SF2; NSDHL; HSD17B13; AGMO; IDI1; CROT; SCP2; GBA3; TNFAIP8L1; DHCR7; SLCO1B1; SC5D; PON1; GPD1; CYP2E1; PLA2G1B; CYP4F2; SQLE; TMEM86B; CYP27A1; SLC10A1; CYP1B1; LPIN3; ACOT2; DGAT2; MFSD2A; TECR; HPGD; PNPLA3; ACAT2; FASN; LSS; MCEE; BDH1; FDFT1; THRSP; HMGCS1; HMGCS2; ACSF2; PCYT2; MTMR4; ABCB11; MVD; MOGAT3; HMGCR; ACOT1; MVK; EHHADH; OSBPL5; PIK3C2G; FDPS; BCHE; CYP7A1;…	3.01942e-18	Reactome
Cholesterol Biosynthesis Pathway	15	MSMO1; FDPS; NSDHL; HMGCS1; IDI1; DHCR7; SC5D; MVD; LSS; HMGCR; MVK; FDFT1; SQLE	5.50402e-18	Wikipathways
Metabolism of steroids	127	MSMO1; TM7SF2; NSDHL; IDI1; SCP2; DHCR7; SLCO1B1; SC5D; SQLE; CYP27A1; SLC10A1; ACAT2; FASN; LSS; CYP7A1; FDFT1; HMGCS1; ABCB11; MVD; HMGCR; MVK; FDPS; ACOX2; CYP8B1; BAAT; ELOVL6; EBP; HSD3B1; STARD4; STARD5	1.2296e-17	Reactome
Activation of gene expression by SREBF (SREBP)	20	FDPS; TM7SF2; HMGCS1; IDI1; DHCR7; ELOVL6; SC5D; FASN; LSS; HMGCR; MVD; MVK; FDFT1; SQLE	5.84041e-17	Wikipathways
Activation of gene expression by SREBF (SREBP)	26	FDPS; TM7SF2; HMGCS1; IDI1; DHCR7; ELOVL6; SC5D; MVD; LSS; HMGCR; FASN; MVK; FDFT1; SQLE	1.21025e-14	Reactome
Cholesterol biosynthesis, regulation and transport	9	FDPS; HMGCS1; IDI1; DHCR7; ACAT2; MVD; LSS; FDFT1; SQLE	4.87578e-14	Wikipathways
Regulation of cholesterol biosynthesis by SREBP (SREBF)	31	FDPS; TM7SF2; HMGCS1; IDI1; DHCR7; ELOVL6; SC5D; MVD; LSS; HMGCR; FASN; MVK; FDFT1; SQLE	2.85008e-13	Reactome
Biological oxidations	231	AOC1; UGT2B7; FMO3; GSTA4; ALDH3A1; UGT2A3; GSTA2; MGST2; CYP4F2; CYP1B1; ACSM5; UGT2B15; UGT2B10; CYP7A1; SULT2A1; SULT1C2; ACSS2; ACSM2A; ACSM2B; BPHL; ADH6; ADH4; CYP8B1; GLYATL1; CYP2E1; CYP27A1; GLYAT; ADH1B; ADH1A; SLC35D1	1.03556e-10	Reactome
Steroid biosynthesis - Homo sapiens (human)	19	MSMO1; TM7SF2; NSDHL; CEL; DHCR7; SC5D; EBP; LSS; FDFT1; SQLE	1.12621e-10	KEGG
Cell Cycle, Mitotic	481	POLA2; TMPO; INCENP; PLK1; ZWINT; BIRC5; FOXM1; RRM2; HIST2H2BE; NDC80; BORA; SKP2; LPIN3; ESCO2; SMC4; ESPL1; AURKA; AURKB; WEE1; LIG1; HMMR; CDKN2C; BUB1; CENPI; CDC25C; CENPE; CEP152; CENPA; NCAPD3; GINS1; NCAPD2; HIST1H3E; CCNA2; HIST1H3H; CCNB1; LMNB1; TUBB4B; GTSE1; CDC20; CDK1; CDK2; FEN1; KIF20A; CEP78; SPC24	3.58612e-10	Reactome
Drug metabolism - cytochrome P450 - Homo sapiens (human)	72	FMO3; ADH6; FMO4; FMO5; GSTA4; ALDH3A1; UGT2A3; CYP2E1; MGST2; UGT2B15; ADH4; UGT2B10; ADH1B; UGT2B7; ADH1A; GSTA2	8.92929e-10	KEGG
Mevalonate pathway	7	FDPS; HMGCS1; ACAT2; MVD; HMGCR; MVK	9.26329e-09	Wikipathways
Terpenoid backbone biosynthesis - Homo sapiens (human)	22	FDPS; HMGCS2; HMGCS1; PCYOX1; IDI1; ACAT2; MVD; HMGCR; MVK	1.64359e-08	KEGG
Metabolism of xenobiotics by cytochrome P450 - Homo sapiens (human)	76	UGT2B7; CYP1B1; ADH6; ADH4; GSTA4; ALDH3A1; UGT2A3; CYP2E1; MGST2; UGT2B15; UGT2B10; ADH1B; ADH1A; GSTA2; SULT2A1	1.74644e-08	KEGG
Cell Cycle	564	POLA2; TMPO; INCENP; PLK1; ZWINT; BIRC5; FOXM1; RRM2; HIST2H2BE; NDC80; BORA; SKP2; LPIN3; ESCO2; SMC4; ESPL1; AURKA; AURKB; WEE1; LIG1; HMMR; CDKN2C; BUB1; CENPI; CDC25C; CENPE; CEP152; NCAPD2; NCAPD3; GINS1; CENPA; HIST1H3E; CCNA2; HIST1H3H; CCNB1; LMNB1; TUBB4B; GTSE1; CDC20; SFN; CDK1; CDK2; FEN1; KIF20A; CEP78; SPC24	1.82249e-08	Reactome
Liver steatosis AOP	103	HMGCS2; CYP1B1; ABCG5; ABCG8; ACSS2; ACSF2; SCP2; GSTA2; SLCO1B1; MLXIPL; LDLR; FASN; ACSL4; CYP7A1; EHHADH; ECHDC2; SULT2A1	4.97065e-08	Wikipathways
Fatty acid metabolism	189	MUT; EPHX2; CROT; SCP2; ACSL4; CYP4F2; HPGD; CYP1B1; EHHADH; TECR; FASN; MCEE; THRSP; ACSF2; ACOT2; ACOT1; ACOX2; CYP8B1; PON1; CYP2E1; PON2; ELOVL6; HAO2	5.71823e-08	Reactome
Metapathway biotransformation Phase I and II	186	EPHX2; UGT2B7; GSTA4; SULT1C2; UGT2A3; GSTA2; MGST2; CYP4F2; CYP1B1; UGT2B15; CYP7A1; SULT2A1; FMO3; FMO4; FMO5; CHST9; CYP4X1; CYP8B1; GLYATL1; BAAT; CYP2E1; CYP27A1; GLYAT	6.32628e-08	Wikipathways
Chemical carcinogenesis - Homo sapiens (human)	82	UGT2B7; CYP1B1; ADH6; ADH4; GSTA4; ALDH3A1; UGT2A3; CYP2E1; MGST2; UGT2B15; UGT2B10; ADH1B; ADH1A; GSTA2; SULT2A1	7.46625e-08	KEGG
Bile secretion - Homo sapiens (human)	71	SLC10A1; ABCG5; ATP1A2; ABCG8; NR0B2; BAAT; LDLR; AQP9; SLCO1B1; ABCB11; SLC22A1; HMGCR; CYP7A1; SULT2A1	7.59142e-08	KEGG
Farnesoid X Receptor Pathway	19	SLC10A1; CYP8B1; SLCO2B1; BAAT; ABCB11; NR0B2; CYP7A1; SULT2A1	8.09058e-08	Wikipathways
Peroxisome - Homo sapiens (human)	83	HAO2; EPHX2; ACOX2; PXMP4; CROT; DAO; SCP2; ACSL4; XDH; MPV17L2; IDH2; PXMP2; MVK; EHHADH; BAAT	8.83795e-08	KEGG
Butanoate metabolism - Homo sapiens (human)	28	HMGCS1; HMGCS2; ACSM5; ACSM2A; ACSM2B; ACAT2; ABAT; EHHADH; BDH1	1.9079e-07	KEGG
Nucleobase catabolism	37	ENTPD7; DPYD; NUDT1; NT5E; AGXT2; DPYS; GDA; PNP; UPB1; XDH	2.47e-07	Reactome
Drug metabolism - other enzymes - Homo sapiens (human)	79	MGST2; UGT2B7; DPYD; GSTA4; UGT2A3; CYP2E1; XDH; DPYS; UGT2B15; UGT2B10; RRM2; RRM1; UPB1; GSTA2	3.07224e-07	KEGG
Fat digestion and absorption - Homo sapiens (human)	41	DGAT2; AGPAT1; ABCG8; PLA2G12B; CEL; ACAT2; MOGAT2; MOGAT3; PLA2G1B; ABCG5	7.04977e-07	KEGG
Cyclin A/B1/B2 associated events during G2/M transition	25	CCNB1; CCNA2; CDK1; PLK1; CDC25C; CDK2; FOXM1; WEE1	9.69738e-07	Reactome
Bile acid and bile salt metabolism	43	CYP27A1; SLC10A1; ACOX2; CYP8B1; SCP2; SLCO1B1; ABCB11; CYP7A1; BAAT; STARD5	1.13543e-06	Reactome
Complement and coagulation cascades - Homo sapiens (human)	79	KLKB1; F2R; F13B; F9; C4BPB; KNG1; PLG; C8A; C9; F10; F11; SERPIND1; MBL2	1.95843e-06	KEGG
Metabolism of nucleotides	105	ENTPD7; DCK; DPYD; NUDT1; DHODH; NT5E; XDH; DPYS; GDA; RRM2; RRM1; PNP; UPB1; ADSSL1; AGXT2	2.06072e-06	Reactome
Conjugation of salicylate with glycine	8	GLYAT; GLYATL1; ACSM5; ACSM2A; ACSM2B	2.11826e-06	Reactome
Phase I - Functionalization of compounds	109	AOC1; FMO3; CYP1B1; ADH6; ADH4; CYP8B1; ALDH3A1; CYP2E1; CYP27A1; ADH1B; BPHL; ACSS2; ADH1A; CYP4F2; CYP7A1	2.62602e-06	Reactome
Valine, leucine and isoleucine degradation - Homo sapiens (human)	48	MUT; HMGCS2; ABAT; HMGCS1; ALDH6A1; AGXT2; ACAT2; ACADSB; MCEE; EHHADH	3.334e-06	KEGG
Glyoxylate and dicarboxylate metabolism - Homo sapiens (human)	30	MUT; ACSS2; GLDC; GLYCTK; GLUL; ACAT2; MCEE; HAO2	4.52851e-06	KEGG
Conjugation of carboxylic acids	9	GLYAT; GLYATL1; ACSM5; ACSM2A; ACSM2B	4.63489e-06	Reactome
Amino Acid conjugation	9	GLYAT; GLYATL1; ACSM5; ACSM2A; ACSM2B	4.63489e-06	Reactome
Phase II - Conjugation of compounds	115	SULT1C2; UGT2B7; GSTA4; UGT2A3; GLYATL1; ACSM5; ACSM2A; ACSM2B; MGST2; UGT2B15; UGT2B10; GSTA2; GLYAT; SLC35D1; SULT2A1	4.6911e-06	Reactome
Cholesterol metabolism - Homo sapiens (human)	50	PCSK9; ABCG5; LIPG; ABCG8; LDLR; CYP27A1; ABCB11; APOC1; CYP7A1; OSBPL5	4.93151e-06	KEGG
Statin Pathway	31	ABCG5; ABCG8; LDLR; HMGCR; APOC1; CYP7A1; FDFT1; SQLE	5.92653e-06	Wikipathways
Propanoate metabolism - Homo sapiens (human)	32	MUT; ACSS2; ALDH6A1; ACAT2; ABAT; MCEE; EHHADH; LDHA	7.67281e-06	KEGG
Nuclear Receptors Meta-Pathway	316	SLC6A1; GSTA4; SLC6A8; SCP2; SLC2A12; GSTA2; SLCO1B1; SLC5A9; SLC10A1; CYP1B1; NR0B2; SLC5A12; FASN; CYP7A1; SULT2A1; UGT2B7; ALDH3A1; ABCB11; EHHADH; MGST2; ABCG5; ABCG8; CYP8B1; BAAT; SLC2A2; CDK1; SLCO2B1	7.95112e-06	Wikipathways
Synthesis of bile acids and bile salts via 7alpha-hydroxycholesterol	24	ACOX2; CYP8B1; SCP2; CYP27A1; ABCB11; CYP7A1; BAAT	9.48373e-06	Reactome
M Phase	340	TMPO; PLK1; ZWINT; BIRC5; HIST2H2BE; NDC80; LPIN3; SMC4; ESPL1; AURKB; INCENP; BUB1; CENPI; CENPE; CCNB1; CENPA; NCAPD3; NCAPD2; HIST1H3E; HIST1H3H; CEP152; LMNB1; TUBB4B; CDC20; CDK1; SPC24; CEP78; KIF20A	1.02302e-05	Reactome
Metabolism of amino acids and derivatives	342	GNMT; KMO; SLC6A8; AGXT2; DHTKD1; GLUL; DMGDH; PAH; HGD; GCDH; AASS; GLDC; DAO; AMDHD1; DIO1; SUOX; HAL; ALDH6A1; ACADSB; GPT; PXMP2; ALDH4A1; ARG1; OTC; SARDH; CPS1; GLS2; HAAO	1.02302e-05	Reactome
Fatty acid degradation - Homo sapiens (human)	44	ADH6; ADH4; ACSL4; ACAT2; ADH1B; ACADSB; ADH1A; EHHADH; GCDH	1.21631e-05	KEGG
Drug Induction of Bile Acid Pathway	17	SLC10A1; BAAT; SLCO1B1; ABCB11; CYP7A1; SULT2A1	1.22996e-05	Wikipathways
Primary bile acid biosynthesis - Homo sapiens (human)	17	ACOX2; CYP8B1; SCP2; CYP27A1; CYP7A1; BAAT	1.22996e-05	KEGG
Glycolysis / Gluconeogenesis - Homo sapiens (human)	68	PKLR; ADH6; ADH4; ACSS2; ALDH3A1; G6PC; ADH1B; ADH1A; ALDOC; ALDOB; LDHA	1.43107e-05	KEGG
Sterol Regulatory Element-Binding Proteins (SREBP) signalling	68	HMGCS1; FDPS; IDI1; LDLR; FASN; LSS; HMGCR; INSIG1; MVD; FDFT1; SQLE	1.43107e-05	Wikipathways
Mitotic Prometaphase	186	INCENP; CEP152; BUB1; CENPI; NDC80; PLK1; ZWINT; BIRC5; SMC4; CENPA; CDC20; CDK1; NCAPD2; AURKB; TUBB4B; CCNB1; CEP78; CENPE; SPC24	1.53515e-05	Reactome
Alanine, aspartate and glutamate metabolism - Homo sapiens (human)	35	ALDH4A1; AGXT2; GLUL; ABAT; GPT; ADSSL1; CPS1; GLS2	1.57185e-05	KEGG
Resolution of Sister Chromatid Cohesion	109	INCENP; CCNB1; BUB1; CENPI; PLK1; ZWINT; BIRC5; CENPA; CDC20; CDK1; AURKB; NDC80; CENPE; SPC24	1.58481e-05	Reactome
Phosphorylation of Emi1	6	PLK1; CDK1; CCNB1; CDC20	1.76217e-05	Reactome
Histidine, lysine, phenylalanine, tyrosine, proline and tryptophan catabolism	49	AASS; ALDH4A1; KMO; AMDHD1; HAAO; PAH; HAL; HGD; GCDH	2.55532e-05	Reactome
Pyrimidine catabolism	12	UPB1; DPYS; AGXT2; NT5E; DPYD	2.67968e-05	Reactome
Ethanol oxidation	12	ACSS2; ADH6; ADH1B; ADH1A; ADH4	2.67968e-05	Reactome
Formation of Fibrin Clot (Clotting Cascade)	39	KLKB1; F13B; F9; KNG1; F2R; F10; F11; SERPIND1	3.65334e-05	Reactome
Retinoblastoma Gene in Cancer	89	CCNB1; SKP2; DCK; SUV39H1; ANLN; TTK; CDK1; CDK2; RRM2; RRM1; CCNA2; WEE1	3.91288e-05	Wikipathways
Fructose metabolism	7	SORD; KHK; GLYCTK; ALDOB	4.00282e-05	Reactome
Chk1/Chk2(Cds1) mediated inactivation of Cyclin B:Cdk1 complex	13	CDC25C; SFN; CCNB1; WEE1; CDK1	4.23497e-05	Reactome
TP53 Regulates Transcription of Cell Cycle Genes	51	CCNB1; CCNA2; CDC25C; E2F8; SFN; CDK1; CDK2; AURKA; RGCC	4.24095e-05	Reactome
Cell Cycle	120	CDKN2C; CCNB1; BUB1; CDK1; CDC25C; SFN; CCNA2; CDC20; TTK; PLK1; CDK2; ESPL1; SKP2; WEE1	4.7342e-05	Wikipathways
Tamoxifen metabolism	21	FMO3; CYP1B1; UGT2B7; CYP2E1; UGT2B15; SULT2A1	4.81149e-05	Wikipathways
Arginine biosynthesis - Homo sapiens (human)	21	ARG1; OTC; GLUL; GPT; CPS1; GLS2	4.81149e-05	KEGG
APC/C-mediated degradation of cell cycle proteins	41	CCNB1; CCNA2; PLK1; CDC20; CDK1; CDK2; AURKA; AURKB	5.35033e-05	Reactome
Regulation of mitotic cell cycle	41	CCNB1; CCNA2; PLK1; CDC20; CDK1; CDK2; AURKA; AURKB	5.35033e-05	Reactome
G2/M Transition	137	HMMR; CEP152; CCNA2; PLK1; CDC25C; TUBB4B; GTSE1; CCNB1; CDK1; CDK2; FOXM1; AURKA; WEE1; CEP78; BORA	5.40638e-05	Reactome
beta-Alanine metabolism - Homo sapiens (human)	31	DPYD; ALDH3A1; DPYS; ALDH6A1; ABAT; UPB1; EHHADH	5.88127e-05	KEGG
Mitotic G2-G2/M phases	139	HMMR; CEP152; CCNA2; PLK1; CDC25C; TUBB4B; GTSE1; CCNB1; CDK1; CDK2; FOXM1; AURKA; WEE1; CEP78; BORA	6.39717e-05	Reactome
Triglyceride biosynthesis	14	AGMO; DGAT2; MOGAT2; LPIN3; MOGAT3	6.40709e-05	Reactome
Dengue-2 Interactions with Blood Clotting Cascade	22	KLKB1; F13B; F9; PLG; F10; F11	6.43007e-05	Wikipathways
Intrinsic Pathway of Fibrin Clot Formation	22	KLKB1; F9; KNG1; F10; F11; SERPIND1	6.43007e-05	Reactome
Cell cycle - Homo sapiens (human)	124	CDKN2C; CCNB1; BUB1; PLK1; SFN; CCNA2; CDC25C; CDC20; TTK; CDK1; CDK2; ESPL1; SKP2; WEE1	6.81197e-05	KEGG
Mitotic Anaphase	140	INCENP; TMPO; LMNB1; BUB1; CENPI; PLK1; ZWINT; BIRC5; CENPA; CDC20; ESPL1; AURKB; NDC80; CENPE; SPC24	6.94969e-05	Reactome
Retinol metabolism - Homo sapiens (human)	67	UGT2B7; ADH6; ADH4; UGT2A3; UGT2B15; RDH16; UGT2B10; ADH1B; ADH1A; HSD17B6	7.16226e-05	KEGG
Glyoxylate metabolism and glycine degradation	32	ALDH4A1; GLDC; DAO; AGXT2; DHTKD1; GNMT; PXMP2	7.31319e-05	Reactome
Mitotic Metaphase and Anaphase	141	INCENP; TMPO; LMNB1; BUB1; CENPI; PLK1; ZWINT; BIRC5; CENPA; CDC20; ESPL1; AURKB; NDC80; CENPE; SPC24	7.54354e-05	Reactome
Amplification of signal from unattached kinetochores via a MAD2 inhibitory signal	96	INCENP; BUB1; CENPI; PLK1; ZWINT; BIRC5; CENPA; CDC20; AURKB; NDC80; CENPE; SPC24	8.33631e-05	Reactome
Amplification of signal from the kinetochores	96	INCENP; BUB1; CENPI; PLK1; ZWINT; BIRC5; CENPA; CDC20; AURKB; NDC80; CENPE; SPC24	8.33631e-05	Reactome
Blood Clotting Cascade	23	KLKB1; F13B; F9; PLG; F10; F11	8.45542e-05	Wikipathways
intrinsic prothrombin activation pathway	23	KLKB1; F9; KNG1; F2R; F10; F11	8.45542e-05	BioCarta
Fatty Acid Omega Oxidation	15	CYP2E1; ADH4; ADH6; ADH1A; ADH1B	9.34731e-05	Wikipathways
Cell Cycle Checkpoints	250	INCENP; CCNB1; CCNA2; AURKB; CENPI; CDK1; CDC25C; ZWINT; BIRC5; GTSE1; CENPA; CDC20; SFN; PLK1; CDK2; HIST2H2BE; BUB1; WEE1; NDC80; CENPE; SPC24	9.75046e-05	Reactome
